# Supplementary material for: Artificial Intelligence in Postharvest Food Safety Control of Animal-Source Foods: Evidence Thresholds, Validation, and Regulatory Applicability
Source: Vet Sci. 2026 Jun 11;13(6):574. doi: 10.3390/vetsci13060574 (PMC13308038; doi:10.3390/vetsci13060574)
Supplement: Supplementary file 1 [file vetsci-13-00574-s001.zip]

Archive with 1 entries (1 files):
- vetsci-4342990-supplementary.pdf
